# Supplementary material for: Incidence, Clinical Features and Vaccination Coverage of Pneumococcal Disease in People Living with HIV: A Retrospective Cohort Study (2015–2024)
Source: Vaccines (Basel). 2025 Dec 13;13(12):1240. doi: 10.3390/vaccines13121240 (PMC12737652; doi:10.3390/vaccines13121240)
Supplement: Supplementary file 1 [file vaccines-13-01240-s001.zip]

Archive with 1 entries (1 files):
- vaccines-3990245-supplementary.pdf
